# Supplementary material for: Embryonic keratin19+ progenitors generate multiple functionally distinct progeny to maintain epithelial diversity in the adult thymus medulla
Source: Nat Commun. 2023 Apr 12;14:2066. doi: 10.1038/s41467-023-37589-4 (PMC10097809; doi:10.1038/s41467-023-37589-4)
Supplement: Supplementary file 4 — Source Data [file 41467_2023_37589_MOESM4_ESM.xlsx]

## Sheet: Fig 1
Fig. 1b							Fig. 1c (left panel)							Fig. 1c (right panel)							Fig. 1d (left panel)							Fig. 1d (right panel)
Total EpCAM+							% K19- EpCAM+							No. K19- EpCAM+							% K19+ EpCAM+							No. K19+ EpCAM+
E12.5	E13.5	E14.5	E15.5	E16.5	E17.5		E12.5	E13.5	E14.5	E15.5	E16.5	E17.5		E12.5	E13.5	E14.5	E15.5	E16.5	E17.5		E12.5	E13.5	E14.5	E15.5	E16.5	E17.5		E12.5	E13.5	E14.5	E15.5	E16.5	E17.5
6614.02	11112	30942.3	42809.9	108572	171779		90.93	87.4	79.2	92.17	97.3	98.93		6014.13	9711.87	24506.3	39457.8	105641	169941		9.07	12.6	20.8	7.83	2.7	1.07		599.891	1400.11	6436	3352.01	2931.45	1838.03
7527.15	15413.7	38259.4	84798	139016	94912.1		92.54	88	82.8	90.5	95.93	98.45		6965.62	13564.1	31678.8	76742.2	133358	93440.9		7.46	12	17.2	9.5	4.07	1.55		561.525	1849.64	6580.62	8055.81	5657.95	1471.14
13172.5	15377.1	37827.2	69075	99552.2	130792		91.08	86.3	81.9	91.2	96.51	98.92		11997.5	13270.4	30980.5	62996.4	96077.9	129380		8.92	13.7	18.1	8.8	3.49	1.08		1174.98	2106.66	6846.72	6078.6	3474.37	1412.56
3866.01	9320.27	47142.6	82541.9	149787	112328		94.74	86.9	82.2	92	95.98	98.21		3662.65	8099.32	38751.2	75938.5	143766	110318		5.26	13.1	17.8	8	4.02	1.79		203.352	1220.96	8391.38	6603.35	6021.44	2010.68
6084.88	9205.97	34914.9	90277.2	158194	199350		90.3	86.5	81.6	91.12	95.83	98.13		5494.64	7963.16	28490.5	82260.6	151597	195622		9.7	13.5	18.4	8.88	4.17	1.87		590.233	1242.81	6424.33	8016.62	6596.69	3727.85
8300.88	10052.2	48000	85658.5	95965.5	253387		88.4	91.44	84.3	92.87	95.19	98.21		7337.98	9191.71	40464	79551.1	91349.6	248852		11.6	8.56	15.7	7.13	4.81	1.79		962.903	860.466	7536	6107.45	4615.94	4535.64
6813.79	11722.8	21098.5	68333.3	108756	166272		88.4	88.5	84.3	92.56	95.8	98.51		6023.39	10374.7	17786	63249.3	104188	163795		11.6	11.5	15.7	7.44	4.2	1.49		790.4	1348.12	3312.47	5084	4567.75	2477.46
4102.94	4668.22	47466	100931	138847			90.91	86.1	84.1	93.13	95.12			3729.98	4019.34	39918.9	93997.4	132071			9.09	13.9	15.9	6.87	4.88			372.957	648.883	7547.1	6933.98	6775.74
8126.21	7376.47	33409.9	98940	122500			90	86.7	82.4	92.08	95.43			7313.59	6395.4	27529.8	91104	116902			10	13.3	17.6	7.92	4.57			812.621	981.071	5880.14	7836.05	5598.27
4891.71	3809.9	39822.7	48778.2	49917.7			91.72	84.2	84.3	91.27	94.61			4486.67	3207.94	33570.5	44519.9	47227.2			8.28	15.8	15.7	8.73	5.39			405.033	601.964	6252.16	4258.34	2690.57
1730.14	12341.5	21806.9	91226.2	157260			91.44	89.4	84.5	85.1	95.42			1582.04	11033.3	18426.8	77633.5	150057			8.56	10.6	15.5	14.9	4.58			148.1	1308.2	3380.07	13592.7	7202.49
1150.1	8058.44	33282.8	75236.1				94.57	88.8	82.1	91.79				1087.65	7155.89	27325.1	69059.2				5.43	11.2	17.9	8.21				62.4502	902.545	5957.61	6176.88
	17290.3	37356	59758.2					88.7	78.9	90.22					15336.5	29473.9	53913.9					11.3	21.1	9.78					1953.81	7882.12	5844.35
	19371.1	17205.9	77813.2					88.3	80.7	86.9					17104.7	13885.1	67619.7					11.7	19.3	13.1					2266.42	3320.74	10193.5
	20057.1	20392.2						86	81.2						17249.1	16558.4						14	18.8						2808	3833.73
	13837.8	43068.6						86	78.5						11900.5	33808.9						14	21.5						1937.3	9259.75
	37961.5							86.5							32836.7							13.5							5124.81
	17169.6							86							14765.9							14							2403.75
	24871.9							86.5							21514.2							13.5							3357.71
	30273.2							86.1							26065.2							13.9							4207.97

## Sheet: Fig 3
Fig. 3a
K19- Ly51+ UEA-	K19+ Ly51+ UEA-	K19- Ly51- UEA+	K19+ Ly51- UEA+
37.4	23.2	6.28	11.5
39.3	25.6	5.58	10
33.1	26.7	5.23	13
34.2	23.9	5.8	13.7
40.1	24.6	5.65	11.4
44.9	25.7	6.02	16.9
37.4	22.5	4.96	14.1
43.3	25.7	5.89	14.5
40.4	22.4	5.71	13.8
51.6	24.6	5.99	19.1
47.4	25.1	5.63	12.2
42.1	19.7	4.74	15.4
Fig. 3b
mTECneg	mTECint	mTEChi	Aire+ mTEChi
23.1	3.58	0	0
30	4.71	2.17	1.26
32.7	7.91	2.15	1.39
27.7	6.96	5.36	3.42
31.2	5.04	3.21	1.92
32.6	6.31	2.75	2.45
26.1	8	2.09	1
25.6	5.65	2.31	2.81
35.1	5.5	3.25	3.03
54	13.9	4.41	1.13
36	9.26	4.25	3.14
58.4	14.6	5.29	2.94
Fig. 3c
MHCIIneg	MHCIIhi
12.2	0.9
14	0.95
19.1	1.94
16.1	1.28
14.5	0.81
11.4	0.85
11.5	0.8
11.8	0.88
12.8	1.16
21.5	2.21
20.9	2.38
23	1.75

## Sheet: Fig 4
Fig. 4a		Fig. 4b
% Fate Mapped EpCAM+		% Fate mapped cTEC	% Fate mapped mTEC
0.62		0.051	2.15
0.36		0.073	2.04
0.96		0.27	4.1
0.75		0.15	1.2
0.73		0.23	1.56
1.14		0.23	3.86
0.61		0.16	3.02
0.66		0.074	2.32
1.68		0.14	2.17
1.18		0.18	3.43
0.39		0.14	1.11
0.37		0.11	1.12
0.6		0.26	1.78
0.73		0.12	1.97
Fig. 4d (left panel)					Fig. 4d (right panel)
Non-FM Ly51+UEA-	FM Ly51+ UEA-	Non-FM Ly51-UEA+	FM Ly51- UEA+		Non-FM	FM
37.1	3.08	23.9	84.6		0.644205	27.4675
39.5	8.2	12.6	70.5		0.318987	8.59756
36.9	6.92	22.1	82.3		0.598916	11.8931
36.8	3.09	24.1	75.3		0.654891	24.3689
36.6	2.86	20.9	75.2		0.571038	26.2937
34.5	5.42	23.8	78.3		0.689855	14.4465
31.8	5.21	26.6	59.4		0.836478	11.401
30.9	10.3	21.5	50.5		0.695793	4.90291
30.1	3.14	28.5	75.9		0.946844	24.172
25.5	5.68	19.8	71.6		0.776471	12.6056
22	7.22	23.9	73.2		1.08636	10.1385
23.1	4.05	20.3	71.6		0.878788	17.679
25.8	13.7	20.2	66.7		0.782946	4.86861
23.2	3.82	25.3	74		1.09052	19.3717
Fig. 4e
Ly51+UEA-	Ly51- UEA+
-12.0455	3.53975
-4.81707	5.59524
-5.33237	3.72398
-11.9094	3.12448
-12.7972	3.59809
-6.36531	3.28992
-6.10365	2.23308
-3	2.34884
-9.58599	2.66316
-4.48944	3.61616
-3.04709	3.06276
-5.7037	3.52709
-1.88321	3.30198
-6.0733	2.9249
Fig. 4g (left panel)			Fig. 4g (right panel)
Non-FM MHCIINeg	FM MHCIINeg		Non-FM MHCIIHi	FM MHCIIHi
1.7	100		98.3	0
0.3	80		99.7	20
0.71	44.4		99.3	55.6
0.85	66.7		99.2	33.3
0.38	100		99.6	0
1.24	45.5		98.8	54.5
0.7	53.3		99.3	46.7
0.9	40		99.1	60
0.47	70		99.5	30
0.75	33.3		99.3	66.7
4.07	57.1		95.9	42.9
1.68	66.7		98.3	33.3
1.31	47.1		98.7	52.9
1.5	80		98.5	20
Fig. 4h
mTEClo	mTEChi	Aire+	CCL21+	Tuft Cells
38.2	60	30.9	30.9	5.26
39.5	60.5	44.2	30.2	8.16
32.7	67.3	46.7	31.8	4.83
39.7	60.3	32.9	17.8	6.08
45.6	54.4	35.4	16.5	3.52
28.9	69.8	51.6	28.9	7.55
52.6	47.4	29.8		2.56
38.8	57.1	42.9		5.15
36.6	62.8	33.8
43.1	55.3	29.4
35.2	63.4	35.9
37.7	54.7	26.4
44.9	52.6	25.6
33	63.9	43.3

## Sheet: Fig 5
Fig. 5b
% Fate Mapped EpCAM+
0.41
1.23
0.26
0.85
1.31
0.59
0.33
0.15
0.35
Fig. 5c
% Fate mapped cTEC	% Fate mapped mTEC
6.6	57.8
4.76	42.9
1.41	83.1
2.04	89.3
0	89.5
3.64	85.5
6.73	70
1.32	47.4
3.91	79.7
Fig. 5d
mTEClo	mTEChi	Aire+	CCL21+	Tuft Cells
61.5	38.5	33.3	13.6	4.76
55.6	42.2	16.3372	15.4	6.204
71.2	25.4	13.6	19.6	13.7
78.3	20.6	28.6	12.8	5.56
66.8	32.1	24.5		10.5
70.2	27.7	21.3
81	18.3	7.84
80.6	16.7	5.56
76.7	20	9.7
Fig. 5f
% Fate Mapped EpCAM+
0.15
0.085
0.17
0.45
0.054
0.094
0.47
0.093
0.044
0.06
Fig. 5g
% Fate Mapped cTEC	% Fate Mapped mTEC
2.44	90.2
7.41	66.7
3.33	85.6
7.2	78.1
15.6	68.8
4	67
7.69	40
15.7	87.2
4.76	71.4
8.91	56.4
Fig. 5h
mTEClo	mTEChi	Aire+	CCL21+	Tuft Cells
56.8	37.8	10.8108	27	5.40736
77.8	22.2	11.1	26.3	44.4238
90.4	9.59	5.47589	20.4	43.844
80.2	18.3	17.1105	20.6	26.6
68.4	26.3	21.04	13.3
71.4	26.5	26.5
77.7	21.3	18.1
67.6	26.5	23.5585
Fig. 5j		Fig. 5k
E12.5 SSEA K19+		E15.5 SSEA K19+
57.4		50
51		35.7
57.6		29.9
35		26.4
55.2		31.3
46.7		38.6
39.4		16.9
57.9		39.3
53.6		32.5
47.8		40.5
44.9		53.3
33.3		81.3

## Sheet: Fig 6
Fig. 6a
K19-RANK Venus+ mTECNeg	K19+RANK Venus- mTECNeg	K19-RANK Venus+ mTECInt	K19+RANK Venus- mTECInt	K19-RANK Venus+ mTECHi	K19+RANK Venus- mTECHi
28.1	2.68	4.39	52.8	0	96.6
43.4	8.03	5.82	55.5	0.54	91.4
40.3	5.19	5.39	53.2	0	91.1
40.6	10.4	4.27	64.2	0.46	91.3
29.2	15.4	1.7	55.7	0.25	90.2
32.6	20.9	1.87	48.8	0.094	86.3
28.4	21.1	2.73	62.1	0.29	93.1
Fig. 6b
K19-CCL21TdTom+ mTECNeg	K19+CCL21TdTom- mTECNeg	K19-CCL21TdTom+ mTECInt	K19+CCL21TdTom- mTECInt	K19-CCL21TdTom+ mTECHi	K19+CCL21TdTom- mTECHi
46.6	0	10.9	14	6.63	13.8
48.1	2.14	9.25	22.7	5.88	14.5
49.5	1.5	10.4	14	2.9	11.2
25.8	1.67	5.05	28.1	0.86	23.7
44.6	2.41	8.09	20.3	4.29	16.6
40.7	1.73	8.41	19.7	3.78	16.8
42.5	1.32	7.43	15.9	1.17	12.5
40.3	3.69	6.29	28.9	1.83	20.8
20	0.85	5.1	12.1	1.93	6.74
26.2	9.23	1.87	14.9	1.35	5.15
31	6.2	2.3	21	1.59	7.11
38.5	5.5	3.32	15.7	3.63	6.12

## Sheet: Fig 7
Fig. 7a					Fig. 7b
K19- Ly51-UEA-	K19+ Ly51-UEA-	K19- Ly51+UEA-	K19+ Ly51+UEA-		% FM EpCAM1+ TEC
96	69.9	3.09	29		2.22
96.9	77	2.93	18.9		1.77
95.3	71.4	3.94	27.6		1.95
95.8	76.7	3.73	23.3		0.79
98.7	85.8	0.89	12.3		1.55
99	89.6	0.79	8.53		1.45
98.8	89	0.74	10.5		2.25
98.2	90.1	1.62	8.91		1.71
98.1	88.3	1.35	10		2.82
98.6	92.9	1.14	5		1.48
98.7	92.8	0.98	6.31		1.63
96.5	100	1.18	0
Fig. 7d (left panel)					Fig. 7d (central panel)			Fig. 7d (right panel)
Non-FM Ly51+	FM Ly51+	Non-FM UEA+	FM UEA+		Non-FM	FM		Ly51+UEA-	Ly51- UEA+
22.6	5.29	20.5	55.6		0.90708	10.5104		-4.27221	2.68844
20.2	5.58	20.9	65.5		1.03465	11.7384		-3.62007	3.14356
20.9	4.11	24.3	71.2		1.16268	17.3236		-5.08516	2.90295
28.2	9.01	19.5	69.4		0.691489	7.70255		-3.12986	3.55897
20.5	6.73	29.8	53.8		1.45366	7.99406		-3.04606	1.80537
29.6	12.7	22.2	51.2		0.75	4.0315		-2.33071	2.30631
18.5	4	30.5	80		1.64865	20		-4.625	2.62295
25.7	3.05	28.1	81.7		1.09339	26.7869		-8.42623	2.90747
18.8	4	30.1	79		1.60106	19.75		-4.7	2.62458
7.31	2.73	16	68.9		2.18878	25.2381		-2.67766	4.30625
10.1	2.65	15.6	58.7		1.54455	22.1509		-3.81132	3.76282
Fig. 7e
mTEClo	mTEChi	Aire+	CCL21+	Tuft Cells
54.9	44.3	34.4	26.9	4.48
47.2	52	44.8	28.8	4.95
51.7	46.8	34.3	29.9	4.35
38.8	61.2	44.8	29	4.13
43.6	55.4	40.6	33.8	4.86
32.9	64	49.1	23.3
20.3	71	59.4
34.5	59.2	46.5
30.1	63	49.3
74.4	24.8	17.4
70.8	28.5	20.8

## Sheet: Fig 8
Fig. 8a (left panel)			Fig. 8a (right panel)
WT	Relb-/-		WT	Relb-/-
8.83	3.85		7446.69	3468.53
8.57	3.58		8847.26	2827.28
7.52	3.06		8433.37	3198.98
7.19	2.95		8275.23	2754.26
6.03	3.38		7484.26	2911.28
4.14	2.83		3584	1275.13
5.42	3.58		6486	5451
7.35	1.77		9670	1907
	2.74			2457
	3.27			3785
Fig. 8b (left panel)							Fig. 8b (right panel)
WT mTECNeg	Relb-/- mTECNeg	WT mTECInt	Relb-/- mTECInt	WT mTECHi	Relb-/- mTECHi		WT mTECNeg	Relb-/- mTECNeg	WT mTECInt	Relb-/- mTECInt	WT mTECHi	Relb-/- mTECHi
8.55	63.3	70	19.5	12.7	1.29		636.692	2195.58	5212.68	676.363	945.73	44.744
9.44	59.8	66	19.6	14.4	0		835.182	1690.71	5839.19	554.147	1274.01	3.51888
9.53	64.6	61.1	17.2	20.3	0.11		803.7	2066.54	5152.79	550.225	1711.97	0
9.54	68.3	64.8	13.7	14.9	0		789.457	1881.16	5362.35	377.333	1233.01	0
9.28	56.3	59.7	21.3	18.1	0		694.54	1639.05	4468.1	620.104	1354.65	2.42275
6.57	57.7	79.4	25	8.94	0.19		235.446	735.752	2845.42	318.783	320.379	3.05271
7.59	53.6	74.5	34.9	12.1	0.056		492.307	2921.88	4832.27	1902.49	784.838	4.57567
14.7	59.2	63.9	29.6	14	0.24		1421.45	1128.66	6178.96	564.332	1353.76	9.33686
	65.2		24.9		0.38			1602.01		611.81		0
	64.5		25.6		0			2441.4		968.988
Fig. 8c
WT	Relb-/-
50	74.4
42.3	82.3
41.4	83.8
46	84.2
58.7	82
50.8	83.7
40.2	60.8
23.1	63
	57.5
	59.2
Fig. 8d
K19-Relb+ mTECNeg	K19+Relb- mTECNeg	K19-Relb+ mTECInt	K19+Relb- mTECInt	K19-Relb+ mTECHi	K19+Relb- mTECHi
36.1	3.81	5.8	17.1	1.23	63.9
23.6	5.35	4.69	22.1	0.99	65.4
27.4	3.9	2.92	21.1	0.9	69.1
38.8	2.85	5.6	8.93	1.1	60.3
42.5	2.83	6.93	2.94	0.88	53.7
29.8	7.02	1.9	6.43	1.27	51.7
28.1	1.97	2.23	11.8	0.55	61.8

## Sheet: Fig 9
Fig. 9e
% MHCII-CD9Hi
83.9
83.1
82.3
84.2
75.6
85.2
74.4
82.1
87.2
83.3
82.7
85.7

## Sheet: Sup. Fig. 1
Sup. Fig. 1b (left panel)
% Ly51+ UEA-							% Ly51- UEA+
E12.5	E13.5	E14.5	E15.5	E16.5	E17.5		E12.5	E13.5	E14.5	E15.5	E16.5	E17.5
8.1	3.03	4.85	35.6	48.9	60		0	0.3	5.53	7.02	11.7	13.3
5.74	2.34	7.3	29.4	41.8	62.5		0.096	0.49	6.02	6.67	11.7	14.2
8.57	3.34	4.6	31.3	42.8	62.2		0	0.36	5.99	5.73	11.7	11.8
7.51	3.21	5.13	26.4	48.4	60.7		0	0.7	6.25	5.39	11.5	15.8
3.23	1.8	7.4	29.6	45.1	57.6		0	1.89	5.71	7.57	12.1	14.7
2.63	2.25	5.14	23.3	46.4	60.9		0	0.79	5.35	6.42	10.8	13.4
3.21	2.33	5.69	23.9	47	57.7		0	1.29	5.27	5.83	11.8	14.2
3.44	2.43	5.55	19.3	47.5			0	0.75	5.91	5.84	10.5
4.01	1.71	4.49	19.7	43.4			0	2.19	5.35	6.23	5.97
2.57	2.23	4.32	24.8	43.5			0	1.83	4.9	6.01	6.67
2.5	2.26	7.81	29.8	42.9			0	1.22	4.63	6.79	6.63
3.26	2.57	5.11	22.4				0	1.07	4.28	5.64
	3.12	3.86	28.4					1.04	3.98	6.4
	2.27	3.94	24.8					1.11	3.07	6.11
	1.22	4.01						0.71	3.5
	1.62	5.19						0.95	3.58
	1.68							1.2
Sup. Fig. 1b (right panel)
No. Ly51+ UEA-							No. Ly51- UEA+
E12.5	E13.5	E14.5	E15.5	E16.5	E17.5		E12.5	E13.5	E14.5	E15.5	E16.5	E17.5
535.735	373.946	1500.7	17365	73245.9	67396.9		0	37.0244	1711.11	3424.23	17525.1	14939.7
432.058	188.567	2792.94	26820.5	66125.1	124594		0	39.4863	2303.22	6084.79	18508.7	28307.7
1128.88	577.497	1740.05	23548.9	41073.2	157607		0	62.2452	2265.85	4311.03	11228	29899.7
290.337	621.814	2418.41	15776.2	52637.9	100927		0	135.598	2946.41	3220.97	12506.9	26271
196.542	361.029	2583.7	23032.7	62620	98944.6		0	379.08	1993.64	5890.46	16800.5	25251.5
218.313	311.351	2467.2	9974.7	56840.2	57801.5		0	109.319	2568	2748.39	13230.1	12718.2
218.723	884.504	1200.51	20266.7	23461.3	75467.1		0	489.704	1111.89	4943.72	5890.29	18572.5
141.141	417.221	2634.36	13331.5	74698.4			0	128.772	2805.24	4033.98	16512.3
325.861	425.31	1500.1	16260.7	47120.3			0	544.695	1787.43	5142.36	6481.76
125.717	675.092	1720.34	22388.8	60471.9			0	553.999	1951.31	5425.66	9272.36
43.2536	14.6648	1703.12	25526.2	42707.9			0	79.1637	1009.66	5816.21	6600.31
37.4931	25.2135	1700.75	15306.7				0	104.975	1424.5	3854
	18.7813	1441.94	28664.5					62.6043	1486.77	6459.61
	211.57	677.912	24537.1					103.455	528.221	6045.23
	112.313	817.725						65.3624	713.725
	162.845	2235.26						95.4957	1541.86
	196.943							140.673
Sup. Fig. 1c (left panel)							Sup. Fig. 1c (central panel)							Sup. Fig. 1c (right panel)
mTEC Neg							mTEC Neg							mTEC Neg
E13.5	E14.5	E15.5	E16.5	E17.5			E13.5	E14.5	E15.5	E16.5	E17.5			E13.5	E14.5	E15.5	E16.5	E17.5
83.3	28.6	21.5	9.07	5.43			5.56	46.5	51	47.1	24.1			5.56	11.8	17.6	37.5	65.9
85.7	23.5	17.9	7.61	6.18			14.3	57.2	56.4	52.2	21.5			0	9.75	15.6	34.9	67.9
71.4	28	16.2	9.59	4.82			14.3	53.9	62.1	46.9	22.5			0	8.82	14	37.4	68.9
86.2	27.9	18.1	8	2.6			10.3	54.7	61.7	48.1	14.1			0	9.09	12.5	37.3	79
50	27.8	21	10	2.37			33.3	55.4	50.2	47.5	17.9			0	8.46	19.7	35.3	76.2
100	12.6	18	9.39	3.13			0	65.8	53.3	47.2	14.2			0	11.5	19.4	36.4	78.9
50	11.5	22.7	7.43	3.17			50	66.5	54.2	50.1	15.5			0	13.1	12.6	37.1	76.8
88.9	13.5	20.1	10.1				11.1	67.7	55.2	47.2				0	11.6	15.2	35.2
71.4	25.9	16.2	9.78				14.3	56.5	60.3	38.2				0	6.59	14.7	40.7
100	16.4	10.8	14.7				0	67.6	54.9	35.8				0	10.4	29	36.3
81.5	19.1	7.22	14.4				14.8	61.7	57.4	38.2				0	12.8	29.9	34.6
100	20.3	10.2					0	53.4	58.6					0	18	25.8
100	32.2						0	49						0	10.9
100	42.9						0	34.5						0	10.7
100	22.2						0	58.3						0	13.9
100	24.3						0	56.3						0	10.9
100							0							0
Sup. Fig. 1d (left panel)							Sup. Fig. 1d (right panel)
Ly51+MHCII-							Ly51+MHCII+
E12.5	E13.5	E14.5	E15.5	E16.5	E17.5		E12.5	E13.5	E14.5	E15.5	E16.5	E17.5
100	72.1	63.7	36.5	26.1	3.02		0	27.9	36.3	63.5	73.9	97
95	91.7	57.3	39.8	34.7	4.2		5	8.33	42.7	60.2	65.3	95.8
100	82.4	49.9	36.7	30.7	3.33		0	17.6	50.1	63.3	69.3	96.7
98	78.6	55.1	31.1	9.92	3.61		2	21.4	44.9	68.9	90.1	96.4
93.9	76.9	58.3	34.4	12.3	3.77		6.06	23.1	41.7	65.6	87.7	96.2
100	83.3	50.8	30.1	9.03	3.27		0	16.7	49.2	69.9	91	96.7
100	83.3	47.7	36.1	8.23	1.94		0	16.7	52.3	63.9	91.8	98.1
97.2	83.2	53	30.2	9.9			2.78	16.8	47	69.8	90.1
100	78.9	52.2	28.1	10.4			0	21.1	47.8	71.9	89.6
100	86.3	53.9	16.2	6.33			0	13.7	46.1	83.8	93.7
100	76.1	45.7	20	11.9			0	23.9	54.3	80	88.1
100	92.9	59.4	16.7				0	7.14	40.6	83.3
	88.9	59.9						11.1	40.1
	94.4	61.5						5.61	38.5
	97.4	52						2.56	48
	91.4	65.2						8.57	34.8
	93.5							6.5

## Sheet: Sup. Fig 2
Sup. Fig. 2B
% tdTom+ cells
13.1
9.3
7.23
